# Supplementary material for: Feasibility study of mobile phone photography as a possible outcome measure of systemic sclerosis-related digital lesions
Source: Rheumatol Adv Pract. 2022 Dec 7;6(3):rkac105. doi: 10.1093/rap/rkac105 (PMC9757677; doi:10.1093/rap/rkac105)
Supplement: rkac105_Supplementary_Data [file rkac105_supplementary_data.zip]

Archive with 3 entries (3 files):
- S2_Imaging_protocol.docx
- S3_End_of_study_feedback_questionnaire.docx
- S1_Smartphone_usage_questionnaire.doc
